# Supplementary material for: Naturally Formed Chitinous Skeleton Isolated from the Marine Demosponge Aplysina fistularis as a 3D Scaffold for Tissue Engineering
Source: Materials (Basel). 2021 Jun 1;14(11):2992. doi: 10.3390/ma14112992 (PMC8198059; doi:10.3390/ma14112992)
Supplement: Supplementary file 1 [file materials-14-02992-s001.zip]

Archive with 1 entries (1 files):
- materials-1184961-supplementary.pdf
